# Supplementary material for: Insights on the Electrocatalytic Seawater Splitting at Heterogeneous Nickel-Cobalt Based Electrocatalysts Engineered from Oxidative Aniline Polymerization and Calcination
Source: Molecules. 2021 Sep 30;26(19):5926. doi: 10.3390/molecules26195926 (PMC8512141; doi:10.3390/molecules26195926)
Supplement: Supplementary file 1 [file molecules-26-05926-s001.zip]

Archive with 1 entries (1 files):
- molecules-1377393-SI.pdf
